# Supplementary material for: Heart Uptake of [18F]Fluoro-4-Thia-Oleate in a Non-Alcoholic Fatty Liver Disease Mouse Model
Source: Pharmaceuticals (Basel). 2022 Dec 17;15(12):1577. doi: 10.3390/ph15121577 (PMC9784886; doi:10.3390/ph15121577)
Supplement: Supplementary file 1 [file pharmaceuticals-15-01577-s001.zip]

Archive with 1 entries (1 files):
- pharmaceuticals-2065523-supplementary.pdf
